# Supplementary material for: High-Cholesterol Diet Decreases the Level of Phosphatidylinositol 4,5-Bisphosphate by Enhancing the Expression of Phospholipase C (PLCβ1) in Rat Brain
Source: Int J Mol Sci. 2020 Feb 10;21(3):1161. doi: 10.3390/ijms21031161 (PMC7038105; doi:10.3390/ijms21031161)
Supplement: Supplementary file 1 [file ijms-21-01161-s001.zip]

Archive with 1 entries (1 files):
- ijms-683810-supplementary.pptx
